# Supplementary material for: Identification of a Novel Subset of Human Airway Epithelial Basal Stem Cells
Source: Int J Mol Sci. 2024 Sep 12;25(18):9863. doi: 10.3390/ijms25189863 (PMC11432080; doi:10.3390/ijms25189863)
Supplement: Supplementary file 1 [file ijms-25-09863-s001.zip]

Archive with 1 entries (1 files):
- ijms-3186906-supplementary.pdf
